# Supplementary material for: Evidence for Acute Myocardial and Skeletal Muscle Injury after Serial Transthoracic Shocks in Healthy Swine
Source: PLoS One. 2016 Sep 9;11(9):e0162245. doi: 10.1371/journal.pone.0162245 (PMC5017707; doi:10.1371/journal.pone.0162245)
Supplement: S1 File — (XLSX) [file pone.0162245.s001.xlsx]

## Sheet: ESV (ml)
	Baseline-Defib	1h-Defib	3h-Defib	5h-Defib	Baseline-Control	1h-Control	3h-Control	5h-Control
Defib_2	39	39	32	27
Defib_3	32	30	28	24
Defib_4	21	19		22
Defib_7	19	19	18	21
Defib_9	28	25	21	24
Defib_10	28	30	28
Defib_12	37	27	36	30
Defib_13	20	18	19	21
Defib_14	33	37	34	36
Defib_16	39	44	51	50
Control 1					27	32	32	36
Control 5					27	28	26	21
Control 8					27	33	34	35
Control 11					27	27	28	31
Control 15					20	28	29	35
Control 17						17	18	21

## Sheet: EDV (ml)
	Baseline-Defib	1h-Defib	3h-Defib	5h-Defib	Baseline-Control	1h-Control	3h-Control	5h-Control
Defib_2	61	65	53	55
Defib_3	75	69	61	48
Defib_4	56	48		55
Defib_7	66	65	64	63
Defib_9	67	60	56	57
Defib_10	64	79	68
Defib_12	77	72	76	65
Defib_13	69	66	64	63
Defib_14	85	80	69	71
Defib_16	95	97	93	89
Control 1					49	53	59	64
Control 5					61	72	69	60
Control 8					72	77	77	73
Control 11					69	65	64	65
Control 15					57	67	70	67
Control 17						62	59	66

## Sheet: SV (ml)
	Baseline-Defib	1h-Defib	3h-Defib	5h-Defib	Baseline-Control	1h-Control	3h-Control	5h-Control
Defib_2	22	26	21	28
Defib_3	43	39	33	24
Defib_4	35	29		32
Defib_7	47	46	46	42
Defib_9	39	35	35	33
Defib_10	36	49	40
Defib_12	40	45	40	35
Defib_13	49	47	45	42
Defib_14	52	43	35	35
Defib_16	56	53	42	39
Control 1					22	21	27	28
Control 5					34	44	43	39
Control 8					45	43	34	38
Control 11					42	39	36	34
Control 15					37	39	41	32
Control 17						45	41	45

## Sheet: LVEF (%)
	Baseline-Defib	1h-Defib	3h-Defib	5h-Defib	Baseline-Control	1h-Control	3h-Control	5h-Control
Defib_2	36.8	40.2	39.5	51.2
Defib_3	57.4	56.8	54.1	49.7
Defib_4	62	60.7		59.3
Defib_7	71.2	70.2	71.6	66.1
Defib_9	58.4	58.7	62.9	57.3
Defib_10	56.3	61.9	59.3
Defib_12	51.7	61.9	52.2	54.2
Defib_13	71.2	71.8	70.2	66.1
Defib_14	61	54	51	50
Defib_16	58	54	45	43
Control 1					44.8	39.8	46	43.4
Control 5					55.5	60.7	63	65.3
Control 8					62.7	56.5	55.3	52.1
Control 11					60.9	59.3	55.7	52.8
Control 15					65	58	59	48
Control 17						73	70	69

## Sheet: HR (bpm)
	Baseline-Defib	1h-Defib	3h-Defib	5h-Defib	Baseline-Control	1h-Control	3h-Control	5h-Control
Defib_2	119.5	111.1	123.7	118.5
Defib_3	95.7	119.2	120.5	128.6
Defib_4	90	99.7		66.6
Defib_7	102	104.2	89.9	81.9
Defib_9	110	98.1	94.4	90.7
Defib_10	110	106.7	105.1	102.5
Defib_12	85.7	89.6	79.3	77.5
Defib_13	92	82.5	78.1	86.4
Defib_14	81.1	90.8	104.6	111.2
Defib_16		94.9	88.4	91
Control 1					104	104.9	112.9	117.5
Control 5					100.2	105.3	104.7	104.7
Control 8					108.8	106.3	129.9	133.8
Control 11					78.4	90	89.7	97.1
Control 15					107.7	96.1	89.3	96.6
Control 17						108.7	105	89.2

## Sheet: CO (ml x min-1)
	Baseline-Defib	1h-Defib	3h-Defib	5h-Defib	Baseline-Control	1h-Control	3h-Control	5h-Control
Defib_2	2686.7	2889.5	2590.4	3324.1
Defib_3	4129.8	4642	3958.8	3055.3
Defib_4	3150	2930.9		2155.9
Defib_7	4794	4780.4	4110.9	3410.9
Defib_9	4290	3470.6	3303.3	2958.2
Defib_10	3960	5332.6	4230.1
Defib_12	3411.9	3992.1	3151.3	2737
Defib_13	4508	3882.7	3493.5	3598.6
Defib_14	4197	3921	3710	3918
Defib_16		5021	3700	3526
Control 1					2269.5	2211.1	3066.3	3269.2
Control 5					3367.9	4629.7	4551.8	4119.4
Control 8					4893.4	4610.5	5504.7	5076.3
Control 11					3306.4	3487.5	3189.2	3328.4
Control 15					3964	3729	3677	3077
Control 17						4884	4303	4017

## Sheet: LV mass (g)
	Baseline-Defib	1h-Defib	3h-Defib	5h-Defib	Baseline-Control	1h-Control	3h-Control	5h-Control
Defib_2	58	59	52	52
Defib_3	49	52	50	54
Defib_4	54	39		41
Defib_7	65	70	72	61
Defib_9	63	66	68	68
Defib_10	54	67	60
Defib_12	62	67	66	59
Defib_13	46	51	42	42
Defib_14	63	59	57	61
Defib_16	67	71	79	79
Control 1					44	54	50	56
Control 5					71	60	59	52
Control 8					68	66	67	61
Control 11					64	66	61	70
Control 15					65	61	59	65
Control 17						55	55	52

## Sheet: T1 whole heart (ms)
	Baseline-Defib ROI	1h-Defib ROI	3h-Defib ROI	5h-Defib ROI	Baseline-Defib Remote	1h-Defib Remote	3h-Defib Remote	5h-Defib Remote	Baseline-Control	1h-Control	3h-Control	5h-Control
Defib_2	898.25	959.35	904.73	959.26	948.96	957.63	919.85	1027.6
Defib_3	1096.4	1037.01	980.7	949.34	1071.89	1011.46	954.48	747.77
Defib_4	1153.5	1117.24		1232.41	1129.51	1081.53		1173.55
Defib_7	1030.18	1086.58	1073.62	1107.98	995.79	931.1	937.87	938.54
Defib_9	1051.87	1150.49	1135.35	1163.52	995.83	1108.73	1063.16	1157.72
Defib_10	1109.51	1107.27	1135.46	1106.68	1075.98	1102.92	1131.32	1097.53
Defib_12	1149.95	1126.46	1183.54	1178.9	1140.62	1089.39	1126.07	1129.1
Defib_13	1110.75	1160.77	1185.09	1162.96	1101.45	1116.08	1135.69	1112.1
Defib_14	1127.97	1080.32	1115.67	1106.53	1112.33	1023.76	990.34	1000.68
Defib_16	1182.64	1125.97	1197.24	1199	1176.54	1121.22	1164.76	1144.33
Control 1									1053.95	978.73	1008.07	974.22
Control 5									1077.03	1050.37	1045.98	1084.21
Control 8									1068.21	1036.36	1016.88	990.32
Control 11									1141.05	1144.82	1145.33	1100.75
Control 15									1126.36	1107.07	1142.86	1109.25
Control 17									1059.97	1035.26	1082.74	1138

## Sheet: T2 whole heart (ms)
	Baseline-Defib ROI	1h-Defib ROI	3h-Defib ROI	5h-Defib ROI	Baseline-Defib Remote	1h-Defib Remote	3h-Defib Remote	5h-Defib Remote	Baseline-Control	1h-Control	3h-Control	5h-Control
Defib_2	38.8	41.25	39.3	45.75	41.39	43.53	43.47	43.09
Defib_3	45.2667	44.9	49.6667	42.1333	47.06	43.72	45.75	41.1444
Defib_4	48.8778	46.7167		53.15	47.0333	43.4667		50.75
Defib_7	40.7833	43.7667	46.0167	45.05	39.9167	39.3167	42.0667	41.4333
Defib_9	42.1167	46.0667	47.2167	43.8167	40.4556	41.3111	43.4056	41.2778
Defib_10	42.7167	47.9167	46.4167	42.75	42.6167	44.5167	42.9667	40.5833
Defib_12	40.4667	47.0667	44.8333	44.4	40.8778	44.1333	42.4889	40.8778
Defib_13	44.0167	41.6333	42.3333	40.4333	40.7555	36.2222	39.9	38.5444
Defib_14	41.8	39.35	37.675	38.375	41.9556	38.3444	37.4667	36.6778
Defib_16	45.4833	42.3833	43.4167	42.0833	42.2667	38.7833	40.4833	40.7333
Control 1									42.7333	42.1333	40.4667	38.6667
Control 5									47.4	48.8	46.0667	42.2333
Control 8									37.6667	35.9667	34.7333	37.8
Control 11									47.0667	44.7333	44.2667	45.0667
Control 15									44.4	43.5	42.2	40.9667
Control 17									41.7667	39.7333	39.9667	39.8333

## Sheet: T1 pectoral muscle (ms)
	Baseline-Defib	1h-Defib	3h-Defib	5h-Defib	Baseline-Control	1h-Control	3h-Control	5h-Control
Defib_2	1106.5	1505	1532.5	1749
Defib_3	1127.5	1471.5	1581	1414.5
Defib_4	1173.5	1667		1806.5
Defib_7	1154	1764	1753	1761
Defib_9	1238	1457	1519.5	1497.5
Defib_10	1139	1489.5	1507	1410.5
Defib_12	1110	1479	1481	1425
Defib_13	1178	1835	1832.5	1772.5
Defib_14	1152.5	1456	1379	1296
Defib_16	1156.5	1818	1921	1802
Control 1					1134.5	1136.5	1196.5	1210.5
Control 5					1168	1107	1118	1192
Control 8					1156	1058.5	1112.5	1230
Control 11					1166.5	1181	1185	1184
Control 15					1187	1203	1205	1215
Control 17					1168.5	1122.5	1137	1168

[truncated: 14 more sheets: T2 pectoral muscle (ms), EGE LV, EGE pectoral muscle, Fluid Administration (ml), Propofol Administration (mg), Phenylephrine (µg) within 30min, Phenylephrine (µg) total, Norepinephrine (µg) total, %Interstitial Space, Cell Area (µm2), FABP (ng x ml-1), CK (U x L-1), CK-MB (ng x ml-1), hs-TnI (ng x ml-1)]
